# Supplementary material for: The Construction of an Environmentally Friendly Super-Secreting Strain of Bacillus subtilis through Systematic Modulation of Its Secretory Pathway Using the CRISPR-Cas9 System
Source: Int J Mol Sci. 2024 Jun 25;25(13):6957. doi: 10.3390/ijms25136957 (PMC11240994; doi:10.3390/ijms25136957)
Supplement: Supplementary file 1 [file ijms-25-06957-s001.zip]

Archive with 1 entries (1 files):
- ijms-3038174-supplementary.pdf
